# Supplementary material for: Implementation of a Conditional Latent Diffusion-Based Generative Model to Synthetically Create Unlabeled Histopathological Images
Source: Bioengineering (Basel). 2025 Jul 15;12(7):764. doi: 10.3390/bioengineering12070764 (PMC12292637; doi:10.3390/bioengineering12070764)
Supplement: Supplementary file 1 [file bioengineering-12-00764-s001.zip]

Archive with 1 entries (1 files):
- bioengineering-3724138-supplementary.pdf
